# Supplementary material for: Treemble: a graphical tool to generate Newick strings from phylogenetic tree images
Source: Bioinformatics. 2026 Apr 22;42(5):btag197. doi: 10.1093/bioinformatics/btag197 (PMC13171175; doi:10.1093/bioinformatics/btag197)
Supplement: btag197_Supplementary_Data [file btag197_supplementary_data.zip]

Archive with 2 entries (2 files):
- treemble_supplementary_data.zip
- treemble_supplementary_information.pdf
